# Supplementary material for: Deciphering the circulating lipidome signature associated with physical performance in gastric cancer patients: an exploratory study
Source: Metabolomics. 2026 May 6;22(3):66. doi: 10.1007/s11306-026-02445-1 (PMC13149555; doi:10.1007/s11306-026-02445-1)
Supplement: Supplementary file 1 — Supplementary file1 (XLSX 54 KB) [file 11306_2026_2445_MOESM1_ESM.xlsx]

## Sheet: Table S1
Supplementary Table S1. Clinical and laboratory data
Basic characteristics
Gender (n)
Male	19
Tumor stage (n)
3	10
4	9
Age (years)
	66.4 ± 4.5
Weight (kg)
	71.6 ± 9.3 (b)
BMI (kg/m2)
	26.6 ± 3.2 (b)
Non-intentional weight loss in the last year (kg)
	2.6 ± 2.5
PG-SGA (Score)
	3.8 ± 3.0
Biochemical parametersa
Triacylglycerols (mg/dL)	125.5 ± 59.2 (b)
Total cholesterol (mg/dL)	189.7 ± 53.9 (b)
HDL (mg/dL)	48.5 ± 14.1 (b)
LDL (mg/dL)	116.1 ± 46.2 (b)
CRP (mg/L)	3.7 ± 3.6 (b)
Glucose (mg/dL)	124.9 ± 38.4
HbA1 (%)	5.7 ± 0.6 (c)
Physical parameters
Handgrip (kgf)	34.8 ± 6.7
Sit and raise (repetitions in 30s)	17.2 ± 3.3 (b)
Dominant calf perimeter (cm)	36.8 ± 3.2
Dominant arm perimeter (cm)	29.7 ± 2.3
NRI	101.7 ± 4.6
Total distance of 6MWT (m)	506.8 ± 99.9
IPAQ (n/%)
Low	9/47.4
Moderate	7/36.8
High	3/15.8
Average daily steps (steps)
	5510 ± 2662
Therapy with statins (n)
	8
Diabetes (n)
	4
aReference values for biochemical parameters – Triacylglycerols: <200 mg/dL; Total cholesterol: <190 mg/dL; HDL: >40.0 mg/dL; LDL: <115 mg/dL; CRP: < 9 mg/L; Glucose: 100 mg/dL; HbA1: <5.6 %. These reference values were described in the guidelines presented by Direção-Geral da Saúde (DGS).
(b) n=18 for this parameter. (c) n=17 for this parameter.

## Sheet: Table S2
Supplementary Table S2. Lipid species identified in plasma samples by LC-MS/MS and respective internal standard used for quantification.
Lipid molecular specie	Internal standard
LPE 16:0	PE 28:0
LPE 18:0
LPE 18:1
LPE 18:2
LPE 20:4
LPE 22:6
PE 34:1	PE 28:0
PE 34:2
PE 36:1
PE 36:2
PE 36:3
PE 36:4
PE 38:3
PE 38:4
PE 38:6
PE 40:6
PE O-38:6/PE P-38:5
PE P-34:1
PE P-34:2
PE P-36:1
PE P-36:2
PE P-36:4
PE P-36:5
PE P-38:3
PE P-38:4
PE P-38:6
PE P-40:4
PE P-40:6
PE P-40:7
PI 36:1	PI 32:0
PI 36:2
PI 36:4
PI 38:3
PI 38:4
PI 38:6
PI 40:6
PS 38:4	PS 28:0
PS 40:8
CAR 10:0	LPC 19:0
CAR 12:1
CAR 16:0
CAR 16:1
CAR 16:1;O
CAR 18:1
CAR 18:1;O2
CAR 18:2
Cer 40:1;O2	Cer d35:1
Cer 41:1;O2
Cer 42:1;O2
Cer 42:2;O2
HexCer 34:1;O2
HexCer 40:1;O2
HexCer 42:1;O2
HexCer 42:2;O2
Hex2Cer 34:1;O2
LPC 16:0	LPC 19:0
LPC 16:1
LPC 18:0
LPC 18:1
LPC 18:2
LPC 20:3
LPC 20:4
PC 30:0	PC 28:0
PC 31:0
PC 32:0
PC 32:1
PC 32:2
PC 33:1
PC 33:2
PC 34:2
PC 34:3
PC 35:1
PC 35:2
PC 36:1
PC 36:2
PC 36:3
PC 36:4
PC 36:5
PC 37:3
PC 37:4
PC 38:3
PC 38:4
PC 38:5
PC 38:6
PC 40:4
PC 40:5
PC 40:7
PC O-34:1/PC P-34:0
PC O-34:2/PC P-34:1
PC O-34:3/PC P-34:2
PC O-36:2/PC P-36:1
PC O-36:4/PC P-36:3
PC O-36:5/PC P-36:4
PC O-37:4
PC O-38:4
PC O-38:5/PC P-38:4
PC O-38:6
PC O-40:4
PC O-40:6
PC O-42:6
PC O-44:5
PC P-32:0
PC P-36:5
PC P-38:6
PC P-40:5
PC P-40:6
PC P-42:4
SM 32:1;O2	SM d35:1
SM 33:1;O2
SM 34:0;O2
SM 34:1;O2
SM 34:2;O2
SM 36:0;O2
SM 36:1;O2
SM 36:2;O2
SM 38:1;O2
SM 38:2;O2
SM 39:1;O2
SM 40:1;O2
SM 40:2;O2
SM 40:3;O2
SM 41:1;O2
SM 41:2;O2
SM 42:1;O2
SM 42:2;O2
SM 42:3;O2
SM 43:2;O2
DG 36:2	PC 28:0
DG 36:3
DG 36:4
TG 40:0	PC 28:0
TG 42:0
TG 42:1
TG 42:2
TG 43:0
TG 44:0
TG 44:1
TG 44:2
TG 45:0
TG 45:1
TG 46:0
TG 46:1
TG 46:2
TG 46:3
TG 47:0
TG 47:1
TG 47:2
TG 48:0
TG 48:1
TG 48:2
TG 48:3
TG 48:4
TG 48:5
TG 49:1
TG 49:2
TG 49:3
TG 50:0
TG 50:1
TG 50:2
TG 50:3
TG 50:4
TG 50:5
TG 50:6
TG 50:9
TG 51:0
TG 51:1
TG 51:2
TG 51:3
TG 51:4
TG 51:5
TG 52:0
TG 52:1
TG 52:2
TG 52:3
TG 52:4
TG 52:5
TG 52:9
TG 53:0
TG 53:1
TG 53:2
TG 53:3
TG 53:4
TG 53:5
TG 53:6
TG 54:0
TG 54:1
TG 54:4
TG 54:6
TG 55:4
TG 56:3
TG 56:5
TG 56:7
TG 56:9
TG 57:2
TG 57:9
TG 58:1
TG 58:2
TG 58:3
TG 58:5
TG 58:7
TG 58:9
TG 59:8
TG 60:2
TG 60:3
TG 60:9
TG 62:0
TG 62:8
CAR, fatty acylcarnitine; Cer, ceramide; CE, cholesteryl ester; DG, diacylglycerol; HexCer, Hexosylceramide; Hex2Cer, Di-hexosylceramide; LPC, lysophosphatidylcholine; PC, phosphatidylcholine; PE, phosphatidylethanolamine; PI, phosphatidylinositol; PS, phosphatidylserine; SM, sphingomyelin; TG, triacylglycerol.
Note: Internal standards were selected for quantification based on their structural similarity to the target lipid classes, using stable isotope-labelled or odd-chain lipid species absent from the biological matrix, ensuring comparable ionisation behaviour and chromatographic retention for accurate quantification across each lipid class.

## Sheet: Table S3
Supplementary Table S3. Comparison of baseline characteristics of GC patients stratified by the 50th percentile of the 6MWT.
	LowP group (n = 13)	HighP group (n = 6)
Baseline characteristics
Gender (n)
Male	13	6
Tumour evolution state (n/%)
. 3	8/61.5	2/33.3
. 4	5/38.5	4/66.7
Age (years)
	67.2 ± 4.14	64.8 ± 5.15
Weight (kg)
	72.4 ± 11.0 (b)	69.9 ± 5.2
BMI (kg/m2)
	27.1 ± 3.7 (b)	25.7 ± 1.8
Non-intentional weight loss in the last year (kg)
	2.8 ± 2.6	2.0 ± 2.2
PG-SGA (Score)
	3.8 ± 2.9	3.7 ± 3.3
Biochemical parametersa
Triacylglycerols (mg/dL)	119.9 ± 59.8 (b)	136.7 ± 61.8
Total cholesterol (mg/dL)	169.8 ± 49.4 (b)	229.7 ± 40.3*
HDL (mg/dL)	44.9 ± 13.2 (b)	55.7 ± 14.1
LDL (mg/dL)	100.8 ± 43.8 (b)	146.5 ± 36.9*
CRP (mg/L)	3.8 ± 3.3 (b)	3.4 ± 4.6
Glucose (mg/dL)	129.7 ± 43.3	114.5 ± 24.9
HbA1 (%)	5.7 ± 0.7 (c)	5.5 ± 0.2
Physical parameters
Handgrip (kgf)	32.2 ± 5.7	40.5 ± 5.1**
Sit and raise (30s)	15.8 ± 2.9 (b)	20.2 ± 1.9**
Dominant calf perimeter (cm)	37.0 ± 3.5	36.5 ± 2.8
Dominant arm perimeter (cm)	29.9 ± 2.7	29.1 ± 1.2
NRI	100.9 ± 5.2	103.5 ± 2.4
Total distance of 6MWT (m)	455.5 ± 73.1	617.8 ± 38.2***
IPAQ (n/%)
Low	6/46.2	3/50.0
Moderate	5/38.5	2/33.3
High	2/15.4	1/16.7
Average daily steps (steps)
	5236 ± 2806	6195 ± 4518
Therapy with statins (n)
	7	1
Diabetes (n)
	4	0
aReference values for biochemical parameters – Triacylglycerols: <200 mg/dL; Total cholesterol: <190 mg/dL; HDL: >40.0 mg/dL; LDL: <115 mg/dL; CRP: < 9 mg/L; Glucose: 100 mg/dL; HbA1: <5.6 %. These reference values were described in the guidelines presented by Direção-Geral da Saúde (DGS).
(b) n=12 for this parameter. (c) n=11 for this parameter.
* p<0.05; ** p<0.01; *** p<0.0001

## Sheet: Table S4
Supplementary Table S4. Lipid species identified in plasma samples of all fitness groups by LC-MS/MS.
Lipid specie (C:N)	Theoretical m/z	Observed m/z	Error (ppm)	Fatty acyl chains (C:N)	Formula
LPE identified as [M-H]-
LPE 16:0	452.278	452.278	0.3	16:0	C21H44NO7P
LPE 18:0	480.31	480.31	0.7	18:0	C23H48NO7P
LPE 18:1	478.294	478.294	0.6	18:1	C23H46NO7P
LPE 18:2	476.278	476.279	0.4	18:2	C23H44NO7P
LPE 20:4	500.278	500.279	0.8	20:4	C25H44NO7P
LPE 22:6	524.278	524.279	0.7	22:6	C27H44NO7P
PE identified as [M-H]-
PE 34:1	716.524	716.522	2.1	16:0_18:1	C39H76NO8P
PE 34:2	714.508	714.506	2.9	16:0_18:2	C39H74NO8P
PE 36:1	744.555	744.555	0.2	18:0_18:1	C41H80NO8P
PE 36:2	742.539	742.539	0.2	18:1_18:1	C41H78NO8P
PE 36:3	740.524	740.523	0.3	18:1_18:2	C41H76NO8P
PE 36:4	738.508	738.508	0.2	16:0_20:4	C41H74NO8P
PE 38:3	768.555	768.555	0.5	18:0_20:3	C43H80NO8P
PE 38:4	766.539	766.539	0.1	18:0_20:4	C43H78NO8P
PE 38:6	762.508	762.511	3.6	16:0_22:6	C43H74NO8P
PE 40:6	790.539	790.539	0.2	18:0_22:6	C45H78NO8P
PE O-38:6/	748.529	748.529	0.2	O-16:0_22:6/	C43H76NO7P
PE P-38:5				P-18:0_20:5
PE P-34:1	700.529	700.529	1.2	P-16:0_18:1	C39H76NO7P
PE P-34:2	698.513	698.514	1.1	P-16:0_18:2	C39H74NO7P
PE P-36:1	728.56	728.561	0.8	P-18:0_18:1	C41H80NO7P
PE P-36:2	726.544	726.545	0.3	P-18:0_18:2	C41H78NO7P
PE P-36:4	722.513	722.513	0	P-16:0_20:4	C41H74NO7P
PE P-36:5	720.497	720.497	0.4	P-16:0_20:5	C41H72NO7P
PE P-38:3	752.56	752.56	0.1	P-18:0_20:3	C43H80NO7P
PE P-38:4	750.544	750.544	0.4	P-16:0_22:4	C43H78NO7P
				P-18:0_20:4
PE P-38:6	746.513	746.513	0.1	P-16:0_22:6	C43H74NO7P
PE P-40:4	778.576	778.577	1.6	P-20:0_20:4	C45H82NO7P
PE P-40:6	774.544	774.544	0.1	P-18:0_22:6	C45H78NO7P
PE P-40:7	772.529	772.528	0.3	P-18:1_22:6	C45H76NO7P
PI identified as [M-H]-
PI 36:1	863.566	863.564	1.2	18:0_18:1	C45H85O13P
PI 36:2	861.55	861.549	1.1	18:1_18:1	C45H83O13P
PI 36:4	857.519	857.519	0.5	16:0_20:4	C45H79O13P
PI 38:3	887.566	887.565	0.9	18:0_20:3	C47H85O13P
PI 38:4	885.55	885.549	0.4	18:0_20:4	C47H83O13P
PI 38:6	881.519	881.519	0.8	16:0_22:6	C47H79O13P
PI 40:6	909.55	909.551	0.9	18:0_22:6	C49H83O13P
PS identified as [M-H]-
PS 38:4	810.529	810.527	2.1	18:0_20:4	C44H78NO10P
PS 40:8	830.498	830.495	3.5	18:2_22:6	C46H74NO10P
CAR identified as [M+H]+
CAR 10:0	316.248	316.249	2	10:0	C17H33NO4
CAR 12:1	342.264	342.265	2.6	12:1	C19H35NO4
CAR 16:0	424.342	424.342	1.7	16:0	C23H45NO4
CAR 16:1	458.348	458.348	0.5	16:1	C23H43NO4
CAR 16:1;O	400.342	400.343	0.9	16:1;O	C23H43NO5
CAR 18:1	414.321	414.322	4.4	18:1	C25H47NO4
CAR 18:1;O2	398.327	398.327	0.6	18:1;O2	C25H47NO6
CAR 18:2	426.358	426.36	0.9	18:2	C25H45NO4
CE identified as [M+NH4]+
CE 16:0	642.618	642.619	1.4	16:0	C43H76O2
CE 18:1	668.634	668.635	1.8	18:1	C45H78O2
CE 18:2	666.618	666.619	1.1	18:2	C45H76O2
CE 20:3	692.634	692.635	1	20:3	C47H78O2
CE 20:4	690.618	690.619	1.4	20:4	C47H76O2
CE 20:5	688.603	688.604	1.3	20:5	C47H74O2
CE 22:6	714.618	714.619	1	22:6	C49H76O2
Cer identified as [M+H]+
Cer 40:1;O2	622.613	622.615	3.1	16:1;O2/24:0	C40H79NO3
				18:1;O2/22:0
Cer 41:1;O2	636.629	636.631	3.2	18:1;O2/23:0	C41H81NO3
Cer 42:1;O2	650.645	650.647	3.2	18:1;O2/24:0	C42H83NO3
Cer 42:2;O2	648.629	648.631	3.2	18:1;O2/24:1	C42H81NO3
				18:2;O2/24:0
HexnCer identified as [M+H]+
HexCer 34:1;O2	700.572	700.573	1.5	18:1;O2/16:0	C40H77NO8
HexCer 40:1;O2	784.666	784.669	3.4	18:1;O2/22:0	C46H89NO8
HexCer 42:1;O2	812.697	812.7	3.6	18:1;O2/24:0	C48H93NO8
HexCer 42:2;O2	810.682	810.685	4	18:1;O2/24:1	C48H91NO8
Hex2Cer 34:1;O2	862.625	862.628	3.6	18:1;O2/16:0	C46H87NO13
LPC identified as [M+H]+
LPC 16:0	496.34	496.341	1.6	16:0	C24H50NO7P
LPC 16:1	494.324	494.325	1.7	16:1	C24H48NO7P
LPC 18:0	524.371	524.372	2.3	18:0	C26H54NO7P
LPC 18:1	522.355	522.357	2.3	18:1	C26H52NO7P
LPC 18:2	520.34	520.341	2.1	18:2	C26H50NO7P
LPC 20:3	546.355	546.357	2.3	20:3	C28H52NO7P
LPC 20:4	544.34	544.341	2.1	20:4	C28H50NO7P
PC identified as [M+H]+
PC 30:0	706.538	706.539	1.9	14:0_16:0	C38H76NO8P
PC 31:0	720.554	720.556	3	15:0_16:0	C39H78NO8P
PC 32:0	734.569	734.571	1.6	16:0_16:0	C40H80NO8P
PC 32:1	732.554	732.555	1.4	14:0_18:1	C40H78NO8P
				16:0_16:1
PC 32:2	730.538	730.54	3	14:0_18:2	C40H76NO8P
				16:1_16:1
PC 33:1	746.569	746.572	2.9	15:0_18:1	C41H80NO8P
				16:0_17:1
PC 33:2	744.554	744.555	1.3	15:0_18:2	C41H78NO8P
PC 34:2	758.569	758.571	2.2	16:0_18:2	C42H80NO8P
				16:1_18:1
PC 34:3	756.554	756.556	2.4	14:0_20:3	C42H78NO8P
				16:0_18:3
				16:1_18:2
PC 35:1	774.601	774.603	2.5	16:0_19:1	C43H84NO8P
				17:0_18:1
PC 35:2	772.585	772.586	1.7	17:0_18:2	C43H82NO8P
				17:1_18:1
PC 36:1	788.616	788.618	2.4	16:0_20:1	C44H86NO8P
				18:0_18:1
PC 36:2	786.601	786.602	2.1	16:0_20:2	C44H84NO8P
				18:0_18:2
				18:1_18:1
PC 36:3	784.585	784.584	1.7	16:0_20:3	C44H82NO8P
				18:1_18:2
PC 36:4	782.569	782.571	1.8	16:0_20:4	C44H80NO8P
				16:1_20:3
				18:2_18:2
PC 36:5	780.554	780.556	2.8	16:0_20:5	C44H78NO8P
				16:1_20:4
PC 37:3	798.601	798.601	0.2	17:0_20:3	C45H84NO8P
PC 37:4	796.585	796.585	0.3	17:0_20:4	C45H82NO8P
PC 38:3	812.616	812.617	1.4	18:0_20:3	C46H86NO8P
				18:1_20_2
PC 38:4	810.601	810.601	0.6	16:0_22:4	C46H84NO8P
				18:0_20:4
				18:1_20:3
PC 38:5	808.585	808.585	0.5	16:0_22:5	C46H82NO8P
				18:1_20:4
				18:2_20:3
PC 38:6	806.569	806.571	2.3	16:0_22:6	C46H80NO8P
				18:1_20:5
				18:2_20:4
PC 40:4	838.632	838.634	2.8	22:4_18:0	C48H88NO8P
PC 40:5	836.616	836.615	1.1	18:0_22:5	C48H86NO8P
				18:1_22:4
				20:1_20:4
PC 40:7	832.585	832.585	0.1	18:1_22:6	C48H82NO8P
PC O-34:1/ PC P-34:0	746.606	746.607	1.6	O-16:0_18:1/ P-16:0_18:0	C42H84NO7P
PC O-34:2/	744.59	744.591	1	O-16:0_18:2/ P-16:0_18:1	C42H82NO7P
PC P-34:1
PC O-34:3/ PC P-34:2	742.574	742.576	2	O-16:1_18:2/ P-16:0_18:2	C42H80NO7P
PC O-36:2 /PC P-36:1	772.621	772.623	1.7	O-18:0_18:2	C44H86NO7P
				O-18:1_18:1/ P-18:0_18:1
PC O-36:4/ PC P-36:3	768.59	768.591	1.2	O-18:2_18:2	C44H82NO7P
				O-16:0_20:4/ P-16:0_20:3
PC O-36:5/ PC P-36:4	766.574	766.576	1.8	O-16:0_20:5	C44H80NO7P
				O-16:1_20:4/ P-16:0_20:4
PC O-37:4	782.606	782.606	0.1	O-17:0_20:4	C45H84NO7P
PC O-38:4	796.621	796.623	1.7	O-16:0_22:4	C46H86NO7P
				O-18:0_20:4
PC O-38:5/ PC P-38:4	794.606	794.606	0.9	O-16:0_22:5	C46H84NO7P
				O-18:1_20:4/ P-16:0_22:4
				P-18:0_20:4
PC O-38:6	792.59	792.59	0.3	O-16:0_22:6	C46H82NO7P
PC O-40:4	824.653	824.654	1.7	O-20:0_20:4	C48H90NO7P
PC O-40:6	820.621	820.622	0.2	O-18:0_22:6/	C48H86NO7P
PC O-42:6	848.653	848.655	2.5	O-20:0_22:6	C50H90NO7P
PC O-44:5	878.7	878.701	1.8	O-22:2_22:3	C52H96NO7P
PC P-32:0	718.574	718.576	1.8	P-16:0_16:0	C40H80NO7P
PC P-36:5	764.559	764.56	1.1	P-16:0_20:5	C44H78NO7P
PC P-38:6	790.574	790.574	0.7	P-16:0_22:6	C46H80NO7P
PC P-40:5	820.621	820.623	1.7	P-20:0_20:5	C48H86NO7P
PC P-40:6	818.606	818.604	1.9	P-18:0_22:6	C48H84NO7P
PC P-42:4	850.668	850.67	1.9	P-20:0_22:4	C50H92NO7P
SM identified as [M+H]+
SM 32:1;O2	675.544	675.546	4.1	16:1;O2/16:0	C37H75N2O6P
				18:1;O2/14:0
SM 33:1;O2	689.559	689.561	2.2	16:1;O2/17:0	C38H77N2O6P
				18:1;O2/15:0
SM 34:0;O2	705.591	705.588	2.9	16:0;O2/18:0	C39H81N2O6P
				18:0;O2/16:0
SM 34:1;O2	703.575	703.576	1.2	16:1;O2/18:0	C39H79N2O6P
				17:1;O2/17:0
				18:1;O2/16:0
SM 34:2;O2	701.559	701.56	1.3	16:1;O2/18:1	C39H77N2O6P
				18:1;O2/16:1
				18:2;O2/16:0
SM 36:0;O2	733.622	733.621	0.9	16:0;O2/20:0	C41H85N2O6P
				18:0;O2/18:0
SM 36:1;O2	731.606	731.607	1.6	16:1;O2/20:0	C41H83N2O6P
				18:0;O2/18:1
				18:1;O2/18:0
SM 36:2;O2	729.591	729.591	1.3	16:1;O2/20:1	C41H81N2O6P
				18:0;O2/18:2
				18:1;O2/18:1
				18:2;O2/18:0
SM 38:1;O2	759.638	759.64	2.8	16:1;O2/22:0	C43H87N2O6P
				18:1;O2/20:0
SM 38:2;O2	757.622	757.624	3.1	16:1;O2/22:1	C43H85N2O6P
				18:1;O2/20:1
				18:2;O2/20:0
SM 39:1;O2	773.653	773.656	3.7	16:1;O2/23:0	C44H89N2O6P
				17:1;O2/22:0
				18:1;O2/21:0
				19:1;O2/20:0
				20:1;O2/19:0
SM 40:1;O2	787.669	787.671	2.9	16:1;O2/24:0	C45H91N2O6P
				18:1;O2/22:0
SM 40:2;O2	785.653	785.656	3.1	16:1;O2/24:1	C45H89N2O6P
				18:1;O2/22:1
				18:2;O2/22:0
SM 40:3;O2	783.638	783.636	1.3	18:2;O2/22:1	C45H87N2O6P
SM 41:1;O2	801.684	801.687	3.1	16:1;O2/25:0	C46H93N2O6P
				17:1;O2/24:0
				18:1;O2/23:0
SM 41:2;O2	799.669	799.671	3.2	17:1;O2/24:1	C46H91N2O6P
				18:2;O2/23:0
SM 42:1;O2	815.7	815.702	2.5	18:0;O2/24:1	C47H95N2O6P
				18:1;O2/24:0
SM 42:2;O2	813.684	813.687	2.7	18:1;O2/24:1	C47H93N2O6P
				18:2;O2/24:0
SM 42:3;O2	811.669	811.67	1.9	18:2;O2/24:1	C47H91N2O6P
SM 43:2;O2	827.7	827.703	3.7	17:1;O2/26:1	C48H95N2O6P
				18:2;O2/25:0
				19:1;O2/24:1
DG identified as [M+NH4]+
DG 36:2	638.572	638.573	2.7	18:1_18:1	C39H72O5
DG 36:3	636.556	636.558	2.9	18:1_18:2	C39H70O5
DG 36:4	634.54	634.541	1.1	18:2_18:2	C39H68O5
TG identified as [M+NH4]+
TG 40:0	712.645	712.647	2.9	12:0_12:0_16:0	C43H82O6
				12:0_14:0_14:0
TG 42:0	740.676	740.678	2.3	12:0_14:0_16:0	C45H86O6
				12:0_12:0_18:0
				12:0_15:0_15:0
				13:0_13:0_16:0
				14:0_14:0_14:0
TG 42:1	738.661	738.663	2.7	12:0_12:0_18:1	C45H84O6
				12:0_14:0_16:1
				12:0_14:1_16:0
TG 42:2	736.645	736.647	3.2	12:0_12:0_18:2	C45H82O6
TG 43:0	754.692	754.693	1.1	12:0_15:0_16:0	C46H88O6
				12:0_14:0_17:0
				13:0_14:0_16:0
				13:0_15:0_15:0
				14:0_14:0_15:0
TG 44:0	768.708	768.709	1.5	12:0_14:0_18:0	C47H90O6
				12:0_16:0_16:0
				14:0_14:0_16:0
				14:0_15:0_15:0
TG 44:1	766.692	766.693	2.1	12:0_14:0_18:1	C47H88O6
				12:0_16:0_16:1
				14:0_14:0_16:1
				14:0_14:1_16:0
TG 44:2	764.676	764.678	2.7	12:0_14:0_18:2	C47H86O6
				14:0_14:1_16:1
TG 45:0	782.723	782.724	1.4	12:0_15:0_18:0	C48H92O6
				12:0_16:0_17:0
				13:0_14:0_18:0
				13:0_15:0_17:0
				13:0_16:0_16:0
				14:0_14:0_17:0
				14:0_15:0_16:0
				15:0_15:0_15:0
TG 45:1	780.708	780.709	1.7	12:0_16:1_17:0	C48H90O6
				13:0_16:0_16:1
				14:0_15:0_16:1
TG 46:0	796.739	796.74	1	13:0_16:0_17:0	C49H94O6
				14:0_15:0_17:0
				14:0_16:0_16:0
				15:0_15:0_16:0
TG 46:1	794.723	794.724	1.3	12:0_16:0_18:1	C49H92O6
				13:0_16:1_17:0
				14:0_14:0_18:1
				14:0_15:1_17:0
				14:0_16:0_16:1
				14:1_16:0_16:0
				15:0_15:0_16:1
				15:0_15:1_16:0
TG 46:2	792.708	792.709	2.1	12:0_16:0_18:2	C49H90O6
				12:0_16:1_18:1
				14:0_14:0_18:2
				14:0_14:1_18:1
				14:0_16:1_16:1
				14:1_16:0_16:1
TG 46:3	790.692	790.694	2.6	12:0_16:1_18:2	C49H88O6
				14:0_14:1_18:2
				14:1_16:1_16:1
TG 47:0	810.755	810.755	1.2	14:0_15:0_18:0	C50H96O6
				14:0_16:0_17:0
				15:0_15:0_17:0
				15:0_16:0_16:0
TG 47:1	808.739	808.739	0.7	13:0_16:0_18:1	C50H94O6
				14:0_15:0_18:1
				14:0_16:0_17:1
				14:0_16:1_17:0
				14:1_16:0_17:0
				15:0_15:0_17:1
				15:0_15:1_17:0
				15:0_16:0_16:1
				15:1_16:0_16:0
TG 47:2	806.723	806.725	2.1	12:0_17:1_18:1	C50H92O6
				13:0_16:1_18:1
				14:0_15:1_18:1
				14:0_16:1_17:1
				14:1_15:0_18:1
				14:1_16:1_17:0
				15:0_16:1_16:1
				15:1_16:0_16:1
TG 48:0	824.77	824.771	1.3	14:0_16:0_18:0	C51H98O6
				14:0_17:0_17:0
				15:0_16:0_17:0
				16:0_16:0_16:0
TG 48:1	822.755	822.756	1.7	14:0_16:0_18:1	C51H96O6
				14:0_16:1_18:0
				14:0_17:0_17:1
				15:0_15:0_18:1
				15:0_16:0_17:1
				15:1_16:0_17:0
				16:0_16:0_16:1
TG 48:2	820.739	820.74	1.6	12:0_18:1_18:1	C51H94O6
				14:0_16:0_18:2
				14:0_16:1_18:1
				14:0_17:1_17:1
				14:1_16:0_18:1
				15:0_16:1_17:1
				16:0_16:1_16:1
TG 48:3	818.723	818.725	2	14:0_16:1_18:2	C51H92O6
				14:1_16:1_18:1
				16:1_16:1_16:1
TG 48:4	816.708	816.709	1.3	14:0_14:0_20:4	C51H90O6
				14:0_16:0_18:4
TG 48:5	814.692	814.693	1.8	14:0_16:1_18:4	C51H88O6
TG 49:1	836.77	836.771	1.5	14:0_16:0_19:1	C52H98O6
				14:0_17:0_18:1
				15:0_15:0_19:1
				15:0_16:0_18:1
				15:0_16:1_18:0
				15:0_17:0_17:1
				16:0_16:0_17:1
				16:0_16:1_17:0
TG 49:2	834.755	834.756	1.5	14:0_17:1_18:1	C52H96O6
				15:0_16:0_18:2
				15:0_16:1_18:1
				15:1_16:0_18:1
				16:0_16:0_17:2
				16:0_16:1_17:1
				16:1_16:1_17:0
TG 49:3	832.739	832.741	2.3	13:0_18:1_18:2	C52H94O6
				14:0_17:1_18:2
				14:1_17:0_18:2
				15:0_16:1_18:2
				15:1_16:0_18:2
				15:1_16:1_18:1
				16:0_16:1_17:2
				16:1_16:1_17:1
TG 50:0	852.802	852.803	1.8	14:0_18:0_18:0	C53H102O6
				16:0_16:0_18:0
TG 50:1	850.786	850.788	2.3	16:0_16:0_18:1	C53H100O6
				16:0_16:1_18:0
TG 50:2	848.77	848.772	2.2	14:0_18:1_18:1	C53H98O6
				16:0_16:0_18:2
				16:0_16:1_18:1
				16:0_17:1_17:1
				16:1_16:1_18:0
TG 50:3	846.755	846.756	1.9	14:0_18:1_18:2	C53H96O6
				16:0_16:1_18:2
				16:1_16:1_18:1
				16:1_17:1_17:1
TG 50:4	844.739	844.74	1.9	14:0_16:1_20:3	C53H94O6
				14:0_18:2_18:2
				14:1_18:1_18:2
				16:0_16:1_18:3
				16:1_16:1_18:2
TG 50:5	842.723	842.725	2.2	14:1_18:2_18:2	C53H92O6
				16:1_16:1_18:3
TG 50:6	840.708	840.709	2	14:0_16:1_20:5	C53H90O6
TG 50:9	834.661	834.662	1.9	12:0_18:4_20:5	C53H84O6
TG 51:0	866.817	866.818	1.5	13:0_18:0_20:0	C54H104O6
				14:0_17:0_20:0
				14:0_18:0_19:0
				15:0_16:0_20:0
				15:0_17:0_19:0
				15:0_18:0_18:0
				16:0_16:0_19:0
				16:0_17:0_18_0
				17:0_17:0_17:0
TG 51:1	864.802	864.803	1.7	15:0_17:0_19:1	C54H102O6
				15:0_18:0_18:1
				16:0_16:0_19:1
				16:0_17:0_18:1
				16:0_17:1_18:0
				16:1_17:0_18:0
				17:0_17:0_17:1
TG 51:2	862.786	862.787	1.8	14:0_18:1_19:1	C54H100O6
				15:0_18:1_18:1
				16:0_16:1_19:1
				16:0_17:0_18:2
				16:0_17:1_18:1
				16:1_17:0_18:1
TG 51:3	860.77	860.772	1.7	15:0_18:1_18:2	C54H98O6
				16:0_17:1_18:2
				16:1_17:1_18:1
TG 51:4	858.755	858.756	1.7	15:0_18:2_18:2	C54H96O6
				15:1_18:1_18:2
				16:1_17:1_18:2
TG 51:5	856.739	856.742	3.7	15:0_16:0_20:5	C54H94O6
TG 52:0	880.833	880.834	1.9	14:0_18:0_20:0	C55H106O6
				16:0_16:0_20:0
				16:0_18:0_18:0
TG 52:1	878.817	878.819	2.2	16:0_16:0_20:1	C55H104O6
				16:0_18:0_18:1
TG 52:2	876.802	876.803	2.3	16:0_16:0_20:2	C55H102O6
				16:0_18:0_18:2
				16:0_18:1_18:1
				16:1_18:0_18:1
TG 52:3	874.786	874.788	2	16:0_16:0_20:3	C55H100O6
				16:0_18:1_18:2
				16:1_18:1_18:1
TG 52:4	872.77	872.772	1.9	16:0_16:0_20:4	C55H98O6
				16:0_16:1_20:3
				16:0_18:1_18:3
				16:0_18:2_18:2
				16:1_18:1_18:2
TG 52:5	870.755	870.756	1.7	16:0_18:2_18:3	C55H96O6
				16:1_18:1_18:3
				16:1_18:2_18:2
TG 52:9	862.692	862.693	1.6	14:0_18:4_20:5	C55H88O6
TG 53:0	894.848	894.85	2.2	13:0_18:0_22:0	C56H108O6
				14:0_18:0_21:0
				15:0_16:0_22:0
				15:0_18:0_20:0
				16:0_16:0_21:0
				16:0_17:0_20:0
				16:0_18:0_19:0
				17:0_18:0_18:0
TG 53:1	892.833	892.834	1.1	14:0_17:0_22:1	C56H106O6
				14:0_18:1_21:0
				15:0_16:0_22:1
				15:0_18:0_20:1
				15:0_18:1_20:0
				16:0_16:1_21:0
				16:0_17:0_20:1
				16:0_17:1_20:0
				16:0_18:1_19:0
				16:0_18:0_19:1
				16:1_17:0_20:0
				16:1_18:0_19:0
				17:0_17:0_19:1
				17:0_17:1_19:0
				17:0_18:0_18:1
				17:1_18:0_18:0
TG 53:2	890.817	890.818	1.2	16:0_18:1_19:1	C56H104O6
				16:1_18:1_19:0
				17:0_17:1_19:1
				17:0_18:0_18:2
				17:0_18:1_18:1
				17:1_18:0_18:1
TG 53:3	888.802	888.802	1.1	16:0_18:2_19:1	C56H102O6
				17:0_18:1_18:2
				17:1_17:1_19:1
				17:1_18:1_18:1
TG 53:4	886.786	886.787	0.9	16:1_18:2_19:1	C56H100O6
				17:0_18:1_18:3
				17:0_18:2_18:2
				17:1_18:1_18:2
TG 53:5	884.77	884.772	2	16:0_17:0_20:5	C56H98O6
TG 53:6	882.755	882.756	1.5	15:0_18:1_20:5	C56H96O6
				16:0_17:1_20:5
				16:1_17:0_20:5
TG 54:0	908.864	908.866	1.7	16:0_16:0_22:0	C57H110O6
				16:0_18:0_20:0
TG 54:1	906.848	906.85	1.6	14:0_18:0_22:1	C57H108O6
				14:0_18:1_22:0
				16:0_16:0_22:1
				16:0_16:1_22:0
				16:0_18:0_20:1
				16:0_18:1_20:0
				16:1_18:0_20:0
				18:0_18:0_18:1
TG 54:2	904.833	904.834	1.7	16:0_18:1_20:1	C57H106O6
				18:0_18:0_18:2
				18:0_18:1_18:1
TG 54:3	902.817	902.818	0.6	16:0_18:0_20:3	C57H104O6
				16:0_18:1_20:2
				18:0_18:0_18:3
				18:0_18:1_18:2
				18:1_18:1_18:1
TG 54:4	900.802	900.802	0.1	16:0_18:1_20:3	C57H102O6
				16:0_18:2_20:2
				18:1_18:1_18:2
TG 54:5	898.786	898.786	0.1	16:0_18:2_20:3	C57H100O6
				16:1_18:1_20:3
				16:1_18:2_20:2
				18:0_18:2_18:3
				18:1_18:1_18:3
				18:1_18:2_18:2
TG 54:6	896.77	896.771	0.4	18:1_18:2_18:3	C57H98O6
				18:2_18:2_18:2
TG 54:7	894.755	894.756	2.2	14:0_18:1_22:6	C57H96O6
				16:0_16:1_22:6
TG 54:8	892.739	892.742	3.1	14:0_18:2_22:6	C57H94O6
				16:1_16:1_22:6
TG 54:9	890.723	890.726	3	16:0_18:4_20:5	C57H92O6
TG 55:0	922.88	922.881	1.4	15:0_18:0_22:0	C58H112O6
				16:0_17:0_22:0
				16:0_18:0_21:0
TG 55:2	918.848	918.849	1.1	16:0_19:1_20:1	C58H108O6
				16:1_19:1_20:0
				17:0_18:1_20:1
				17:0_19:1_19:1
				17:1_18:0_20:1
				17:1_18:1_20:0
				17:1_19:0_19:1
				18:0_18:1_19:1
				18:0_18:2_19:0
				18:1_18:1_19:0
TG 55:3	916.833	916.833	0.5	18:1_18:1_19:1	C58H106O6
TG 55:4	914.817	914.817	0.4	17:0_18:1_20:3	C58H104O6
				17:0_18:2_20:2
				17:1_18:1_20:2
				18:1_18:2_19:1
TG 56:1	934.88	934.882	2	16:0_18:0_22:1	C59H112O6
				16:0_18:1_22:0
TG 56:3	930.848	930.849	0.6	16:0_18:0_22:3	C59H108O6
				16:0_18:1_22:2
				16:0_18:2_22:1
				16:1_18:0_22:2
				16:1_18:1_22:1
				16:1_18:2_22:0
				18:0_18:0_20:3
				18:0_18:1_20:2
				18:0_18:2_20:1
				18:0_18:3_20:0
				18:1_18:1_20:1
				18:1_18:2_20:0
TG 56:5	926.817	926.817	0.2	18:0_18:1_20:4	C59H104O6
				18:0_18:2_20:3
				18:1_18:1_20:3
				18:1_18:2_20:2
				18:1_18:3_20:1
				18:2_18:2_20:1
TG 56:7	922.786	922.787	0.9	16:0_18:1_22:6	C59H100O6
TG 56:9	918.755	918.757	2.7	16:0_18:3_22:6	C59H96O6
				16:1_18:2_22:6
TG 57:2	946.88	946.883	3	16:0_19:1_22:1	C60H112O6
				17:0_18:1_22:1
TG 57:9	932.77	932.771	1.1	17:1_18:2_22:6	C60H98O6
TG 58:1	962.911	962.913	1.6	18:0_18:1_22:0	C61H116O6
TG 58:2	960.895	960.897	1.9	16:0_20:1_22:1	C61H114O6
				18:0_18:1_22:1
				18:1_18:1_22:0
TG 58:3	958.88	958.881	1.3	16:1_20:1_22:1	C61H112O6
				18:1_18:1_22:1
				18:1_20:1_20:1
TG 58:5	954.848	954.849	0.3	18:1_18:1_22:3	C61H108O6
				18:1_18:2_22:2
				18:1_20:2_20:2
TG 58:7	950.817	950.817	0.4	18:0_18:1_22:6	C61H104O6
				18:0_18:2_22:5
				18:1_18:1_22:5
				18:1_20:1_20:5
TG 58:9	946.786	946.787	0.8	18:1_18:2_22:6	C61H100O6
TG 59:8	962.817	962.818	1.3	18:1_19:1_22:6	C62H104O6
TG 60:2	988.927	988.928	1.2	16:0_22:1_22:1	C63H118O6
				18:0_20:1_22:1
				18:1_20:0_22:1
TG 60:3	986.911	986.913	1.7	18:1_20:1_22:1	C63H116O6
TG 60:9	974.817	974.814	2.7	18:0_20:3_22:6	C63H104O6
TG 62:0	1020.99	1020.99	2.8	18:0_22:0_22:0	C65H126O6
TG 62:8	1004.86	1004.86	0.9	20:1_20:1_22:6	C65H110O6
CAR, fatty acylcarnitine; Cer, ceramide; CE, cholesteryl ester; DCA, deoxycholic acid; DG, diacylglycerol; GalCer, galactosylceramide; LacCer, lactosylceramide; LPA, lysophosphatidic acid; LPC, lysophosphatidylcholine; LPE, lysophosphatidylethanolamine; PC, phosphatidylcholine; PE, phosphatidylethanolamine; PI, phosphatidylinositol; PS, phosphatidylserine; SM, sphingomyelin; TG, triacylglycerol.

## Sheet: Table S5
Supplementary Table S5. Differences between groups adjusted for statin and metformin use.
Lipid specie (C:N)	HighP (n=6) Estimated marginal mean ± SE	LowP (n=13) Estimated marginal mean ± SE	p-value (nominal)	q-value (FDR)
CE 18:2	3.659 ± 0.369	3,055 ± 0.241	0.209	0.284
CE 20:3	0.251 ± 0.024	0.229 ± 0.015	0.467	0.492
CAR 18:1	0.041 ± 0.014	0.070 ± 0.009	0.131	0.226
LPC 18:0	1.565 ± 0.206	1.188 ± 0.135	0.164	0.250
DG 36:4	0.036 ± 0.007	0.018 ± 0.005	0.073	0.169
PC O-34:2	0.869 ± 0.202	0.692 ± 0.131	0.492	0.492
PC O-34:3	1.302 ± 0.194	0.873 ± 0.127	0.097	0.184
PC O-37:4	0.039 ± 0.015	0.024 ± 0.010	0.444	0.492
PE P-34:2	0.171 ± 0.025	0.101 ± 0.016	0.042*	0.160
PE P-36:2	0.318 ± 0.049	0.182 ± 0.032	0.041*	0.160
PE P-36:4	0.738 ± 0.088	0.531 ± 0.058	0.080	0.169
PE P-38:3	0.080 ± 0.013	0.047 ± 0.008	0.057	0.169
PE P-38:4	1.508 ± 0.216	0.994 ± 0.141	0.076	0.169
PI 36:2	0.053 ± 0.006	0.029 ± 0.004	0.008*	0.143
PI 38:3	0.140 ± 0.013	0.095 ± 0.009	0.015*	0.143
SM 42:1	1.547 ± 0.152	1.372 ± 0.99	0.372	0.442
SM 43:2	0.25 ± 0.010	0.053 ± 0.007	0.042*	0.160
Data are presented as estimated marginal means ± standard error (SE). Statistical comparisons between the High Performance and Low Performance groups were performed using ANCOVA, adjusting for the use of statins and metformin as a covariates. Nominal p-values denote the covariates-adjusted main effect of the group before FDR correction. Nominal p-values < 0.05 are marked with an asterisk (*). FDR…
